# Supplementary material for: Estimating health-adjusted life expectancy conditional on risk factors: results for smoking and obesity
Source: Popul Health Metr. 2006 Nov 3;4:14. doi: 10.1186/1478-7954-4-14 (PMC1636666; doi:10.1186/1478-7954-4-14)
Supplement: Additional file 1 — Excel file containing input data of the RIVM Chronic Disease Model [file 1478-7954-4-14-S1.xls]

## Sheet: mort inc
Unweighted mean population mortality rates m(tot)
	Age 20-44	Age 45-64	Age 65+
Men	0.00082	0.006075	0.093
Women	0.00052	0.0041	0.0651
Unweighted disease incidence rates i(d)					Unweighted excess mortality rates em(d)					Unweighted attributed mortality rates am(d)
	Age 20-44	Age 45-64	Age 65+			Age 20-44	Age 45-64	Age 65+			Age 20-44	Age 45-64	Age 65+
AMI		AMI			AMI					AMI
Men	0.00047	0.004655	0.0136825		Men	0.0178789	0.0178789	0.0420328		Men	0.01659	0.0217419	0.0738131
Women	0.000214	0.00158	0.006565		Women	0.0178789	0.0178789	0.0420328		Women	0.0193719	0.0227684	0.0988481
Angina pectoris					Angina pectoris					Angina pectoris
Men	0.00066	0.0052575	0.0107075		Men	0.0490703	0.0490703	0.0490703		Men	0.0015259	0.00439924	0.0277999
Women	0.000422	0.003565	0.011225		Women	0.0442463	0.0442463	0.0442463		Women	0.000552116	0.00246268	0.0179878
Chronic heart failure					Chronic heart failure					Chronic heart failure
Men	0.000112	0.0020225	0.0251675		Men	0.130121	0.125582	0.136366		Men	0.0169916	0.0118642	0.0506526
Women	7e-05	0.0014025	0.0206425		Women	0.130121	0.13459	0.174474		Women	0.00643818	0.0072115	0.0458448
Stroke (CVA)					Stroke (CVA)					Stroke (CVA)
Men	0.000344	0.003295	0.018705		Men	0.0710258	0.0710258	0.12481		Men	0.0107951	0.0190456	0.103893
Women	0.000372	0.00219	0.0155275		Women	0.0710258	0.0710258	0.12481		Women	0.0151698	0.0226657	0.131571
COPD					COPD					COPD
Men	0.00067	0.00445	0.012625		Men	0.0304363	0.0144205	0.0887261		Men	0.000114773	0.000244668	0.00319887
Women	0.00088	0.003025	0.004675		Women	0.0304363	0.0144205	0.0887261		Women	2.0332e-05	0.000157712	0.00216512
Diabetes		diabetes			Diabetes					Diabetes
Men	0.001276	0.0090975	0.0147125		Men	0.0172614	0.0555053	0.0925877		Men	0.000193862	0.00200288	0.0393847
Women	0.001132	0.006755	0.0150225		Women	0.0127248	0.0451668	0.0809172		Women	0.000364757	0.0029132	0.0302156
Arhrosis of the hip					Arhrosis of the hip					Arhrosis of the hip
Men	0.001322	0.004945	0.0169375		Men	0	0	0		Men	0	0	0
Women	0.001316	0.007775	0.019005		Women	0	0	0		Women	0	0	0
Arhrosis of the knee					Arhrosis of the knee					Arhrosis of the knee
Men	0.000632	0.002785	0.0065		Men	0	0	0		Men	0	0	0
Women	0.000876	0.004025	0.00784		Women	0	0	0		Women	0	0	0
Dorsopathies					Dorsopathies					Dorsopathies
Men	0.0744467	0.0908716	0.0641847		Men	0	0	0		Men	0	0	0
Women	0.0689387	0.0890815	0.0715738		Women	0	0	0		Women	0	0	0
Lung cancer					Lung cancer					Lung cancer
Men	4.1e-05	0.00111975	0.005154		Men	0.276081	0.302402	0.351972		Men	0.110502	0.276278	0.146382
Women	4.38e-05	0.00059425	0.0007845		Women	0.276166	0.302682	0.358457		Women	0.253469	0.0222044	0
Rectum cancer					Rectum cancer					Rectum cancer
Men	1.54e-05	0.00028775	0.00104275		Men	0.102819	0.12224	0.126315		Men	0.00181511	0.0837957	0.0771533
Women	9.8e-06	0.0001575	0.0005475		Women	0.10285	0.122386	0.129483		Women	0.0617281	0.0982648	0.0211394
Colon cancer					Colon cancer					Colon cancer
Men	2.9e-05	0.00047525	0.00280225		Men	0.0880654	0.108048	0.113044		Men	0.0880981	0.028003	0
Women	3.16e-05	0.0004285	0.00206375		Women	0.088088	0.108274	0.115857		Women	0.0352355	0	0.0440563
Stomach cancer					Stomach cancer					Stomach cancer
Men	1.6e-05	0.00021725	0.00134725		Men	0.262728	0.252589	0.275994		Men	0.00845097	0	0.197141
Women	1.12e-05	9.9e-05	0.00054025		Women	0.262808	0.253007	0.283942		Women	0.105126	0	0.131446
Oesophagus cancer					Oesophagus cancer					Oesophagus cancer
Men	5.4e-06	0.00018925	0.000619		Men	0.220674	0.330779	0.390296		Men	0.220774	0.0552103	0
Women	1.8e-06	5.225e-05	0.00022575		Women	0.220737	0.331436	0.402412		Women	0.0441469	0	0.165607
Breast cancer					Breast cancer					Breast cancer
Men	1.104e-06	1.265e-05	5.704e-05		Men	0.0469183	0.0426585	0.0521662		Men	0.00938484	0	0.0352068
Women	0.000419888	0.00249481	0.00341918		Women	0.0470209	0.0438249	0.0565079		Women	0.00938631	0	0.0352121
Prostate cancer					Prostate cancer					Prostate cancer
Men	2.2e-06	0.00101325	0.0068425		Men	0.0760447	0.0656725	0.0902518		Men	0.000889145	0	0.0570628
Women	0	0	0		Women	0.076067	0.0655993	0.0879967		Women	0	0	0
Larynx cancer					Larynx cancer					Larynx cancer
Men	5.8e-06	0.000134	0.00032125		Men	0.05886	0.0528554	0.0782515		Men	0.0244736	0	0
Women	1.4e-06	2.85e-05	3.125e-05		Women	0.0588754	0.0529044	0.0803185		Women	0.0275675	0.00043219	0
Uriny/bladder cancer					Uriny/bladder cancer					Uriny/bladder cancer
Men	8.4e-06	0.00029275	0.001796		Men	0.0528332	0.076939	0.127265		Men	0	0.00232075	0.0472589
Women	7.2e-06	6.45e-05	0.000369		Women	0.0528495	0.0769717	0.129813		Women	0.031719	0.0281648	0.000147335
Kidney cancer					Kidney cancer					Kidney cancer
Men	1.42e-05	0.00019475	0.0005355		Men	0.0865072	0.0988257	0.142577		Men	0.0244863	0.0091128	0
Women	7.2e-06	0.000106	0.000281		Women	0.0865291	0.0989898	0.146979		Women	0.0106757	0	0
Pancreas cancer					Pancreas cancer					Pancreas cancer
Men	1.1e-05	0.000158	0.000595		Men	0.42159	0.479982	0.492554		Men	0	0	0.421815
Women	4.6e-06	0.0001155	0.00048025		Women	0.421717	0.480944	0.507535		Women	0.0843423	0	0.316399
Oral cavity cancer					Oral cavity cancer					Oral cavity cancer
Men	1.9e-05	0.00030925	0.00046525		Men	0.0457491	0.0972057	0.114616		Men	0.0183032	0	0.00705754
Women	1.52e-05	0.00012825	0.00020925		Women	0.0457627	0.0974004	0.118128		Women	0	2.50353e-05	0.000380941
Endometrium cancer					Endometrium cancer					Endometrium cancer
Men	0	0	0		Men	0.0161716	0.0282312	0.0599871		Men	0	0	0
Women	1.06e-05	0.0003495	0.00061075		Women	0.0161769	0.0283821	0.0625282		Women	0.012945	0.0161838	0.00404564

## Sheet: risk dis prev
Prevalence rates smoking men (weighted by population size)								Disease prevalence rates at age 20
	Age 20-44	Age 45-64	Age 65+					AMI
Never smoker	0.460433	0.211354	0.111282					Men	0.000202784
Current smoker	0.347468	0.328487	0.143858					Women	9.73828e-05
Former smoker	0.188104	0.467336	0.742987					Angina pectoris
Prevalence rates smoking women (weighted by population size)								Men	0.000598491
	Age 20-44	Age 45-64	Age 65+					Women	0.000279796
Never smoker	0.510256	0.326645	0.501763					Chronic heart failure
Current smoker	0.288555	0.283566	0.113404					Men	3.44145e-05
Former smoker	0.199115	0.38784	0.38304					Women	8.93097e-05
								Stroke (CVA)
								Men	0.00056752
								Women	0.000493574
Prevalence rates BMI men (weighted by population size)								COPD
	Age 20-44	Age 45-64	Age 65+					Men	0.00698667
BMI < 25	0.56206	0.366305	0.450311					Women	0.00799219
25 ≤ BMI ≤ 30	0.341987	0.468934	0.438749					Diabetes
BMI >30	0.0959527	0.16476	0.11094					Men	0.00222977
Prevalence rates BMI women (weighted by population size)								Women	0.00305076
	Age 20-44	Age 45-64	Age 65+					Arhrosis of the hip
BMI < 25	0.656903	0.469451	0.415536					Men	0.00162651
25 ≤ BMI ≤ 30	0.233126	0.359746	0.414805					Women	0.00237095
BMI >30	0.110173	0.170803	0.169705					Arhrosis of the knee
								Men	0.00100123
								Women	0.00150218
								Dorsopathies
								Men	0.0450079
								Women	0.0402417
								Lung cancer
								Men	1.27299e-07
								Women	0
								Rectum cancer
								Men	6.17715e-07
								Women	0
								Colon cancer
								Men	0
								Women	1.68349e-07
								Stomach cancer
								Men	0
								Women	0
								Oesophagus cancer
								Men	8.81796e-08
								Women	0
								Breast cancer
								Men	0
								Women	1.63706e-05
								Prostate cancer
								Men	2.23733e-08
								Women	0
								Larynx cancer
								Men	0
								Women	0
								Uriny/bladder cancer
								Men	0
								Women	9.68513e-06
								Kidney cancer
								Men	9.96505e-05
								Women	1.87007e-05
								Pancreas cancer
								Men	0
								Women	0
								Oral cavity cancer
								Men	9.15444e-06
								Women	1.03413e-05
								Endometrium cancer
								Men	0
								Women	0

## Sheet: RR 
unweighted mean relative risks overweight and obese									unweighted mean relative risks current and former smokers
	OVERWEIGHT				OBESE					CURRENT SMOKERS				FORMER SMOKERS
Mortality	Age 20-44	Age 45-64	Age 65+		Age 20-44	Age 45-64	Age 65+		Mortality	Age 20-44	Age 45-64	Age 65+		Age 20-44	Age 45-64	Age 65+
Men	1.10997	1.20558	1.11549		1.67747	1.8452	1.42783		Men	2.08233	2.82903	2.25035		1.11432	1.43058	1.33894
Women	1.09952	1.21717	1.13233		1.75288	2.01226	1.54041		Women	1.52379	2.26452	2.01286		1.1671	1.58831	1.25913
AMI						AMI			AMI
Men	1.39686	1.24315	1.07449		2.10384	1.60939	1.14878		Men	4.43201	2.9392	1.48654		2.36547	1.59949	1.1816
Women	1.46471	1.2746	1.06868		2.27495	1.68282	1.12639		Women	4.58061	3.42728	1.59831		1.57555	1.3563	1.18202
Angina pectoris									Angina pectoris
Men	1.39874	1.25055	1.07919		2.11203	1.62836	1.15541		Men	4.4473	3.03012	1.56523		2.3685	1.61485	1.20328
Women	1.4657	1.27773	1.06725		2.27955	1.6886	1.11699		Women	4.58699	3.48222	1.66402		1.5759	1.35957	1.19657
Chronic heart failure									Chronic heart failure
Men	1.14453	1.05753	1.13881		1.20715	0.996881	1.29229		Men	1.68138	1.43866	1.30933		1.29662	1.22294	1.15554
Women	1.1813	1.11274	1.16356		1.28881	1.13474	1.35672		Women	1.69693	1.54383	1.3463		1.30301	1.26254	1.17155
Stroke (CVA)									Stroke (CVA)
Men	1.07556	1.08449	1.04459		1.14199	1.13667	1.08254		Men	3.43867	2.68291	1.61335		1.41757	1.29582	1.096
Women	1.08966	1.10895	1.05264		1.17247	1.21152	1.10359		Women	3.67508	3.04964	1.59409		1.50595	1.30418	1.05153
Diabetes									COPD
Men	3.52412	2.28315	1.45396		15.8713	7.00537	2.24221		Men	2.81377	9.99506	11.8506		2.39197	8.44842	8.1028
Women	3.29344	2.35668	1.50873		15.7983	7.68727	2.5462		Women	2.31809	8.62041	8.65546		2.02565	6.80969	6.74954
Arhrosis of the hip									Diabetes
Men	2.20237	1.63232	1.307		5.92232	3.15907	1.76027		Men	1.14617	1.15	1.15		1.0877	1.09	1.09
Women	2.20237	1.63232	1.307		5.92232	3.15907	1.76027		Women	1.14617	1.15	1.15		1.0877	1.09	1.09
Arhrosis of the knee									Lung cancer
Men	1.2364	1.21481	1.23313		1.61502	1.57102	1.54596		Men	13.4366	25.263	23.7616		3.5506	8.34983	9.05004
Women	1.2364	1.21481	1.23313		1.61502	1.57102	1.54596		Women	10.9049	16.0459	11.8135		2.94892	4.82675	4.36067
Dorsopathies									Stomach cancer
Men	1.21743	1.13432	1.076		1.55685	1.3427	1.16604		Men	1.11301	1.44516	1.24643		1.05648	1.20138	1.11497
Women	1.21743	1.13432	1.076		1.55685	1.3427	1.16604		Women	1.11301	1.44516	1.24643		1.05648	1.20138	1.11497
Rectum cancer									Oesophagus cancer
Men	1.11337	1.10348	1.11185		1.27455	1.25682	1.24655		Men	8.4752	6.5087	3.7669		2.90741	2.54425	1.934
Women	1.13101	1.11661	1.12191		1.31304	1.29709	1.2802		Women	8.4752	6.5087	3.7669		2.90741	2.54425	1.934
Colon cancer									Larynx cancer
Men	1.211	1.1919	1.20809		1.54103	1.50309	1.48141		Men	11.6	11.6	11.6		7.3	7.3	7.3
Women	1.24541	1.21729	1.22762		1.62501	1.59005	1.55325		Women	11.6	11.6	11.6		7.3	7.3	7.3
Breast cancer									Uriny/bladder cancer
Men	1	1	1		1	1	1		Men	2.33541	2.68165	2.17329		1.52439	1.63669	1.47285
Women	1.03241	1.22732	1.06886		1.07972	1.62273	1.16668		Women	2.33541	2.68165	2.17329		1.52439	1.63669	1.47285
Prostate cancer									Kidney cancer
Men	1.13753	1.08319	1.04326		1.33785	1.20607	1.09192		Men	1.57608	1.6046	1.53906		1.2539	1.26741	1.24116
Women	1	1	1		1	1	1		Women	1.57608	1.6046	1.53906		1.2539	1.26741	1.24116
Kidney cancer									Pancreas cancer
Men	1.67136	1.21904	1.03032		3.18332	1.59978	1.06584		Men	2.46681	2.00725	1.3865		1.56901	1.41565	1.17494
Women	1.67136	1.21904	1.03032		3.18332	1.59978	1.06584		Women	2.46681	2.00725	1.3865		1.56901	1.41565	1.17494
Endometrium cancer									Oral cavity cancer
Men	1	1	1		1	1	1		Men	5.94406	7.16209	5.4105		2.43868	2.67776	2.31768
Women	1.59	1.59	1.59		2.52	2.52	2.52		Women	5.94406	7.16209	5.4105		2.43868	2.67776	2.31768
